# Supplementary material for: A Comparative Analysis of Polysaccharides and Ethanolic Extracts from Two Egyptian Sweet Potato Cultivars, Abees and A 195: Chemical Characterization and Immunostimulant Activities
Source: Metabolites. 2024 Apr 14;14(4):222. doi: 10.3390/metabo14040222 (PMC11051996; doi:10.3390/metabo14040222)
Supplement: Supplementary file 1 [file metabolites-14-00222-s001.zip]

Archive with 1 entries (1 files):
- metabolites-2881778-supplementary.pdf
